# Supplementary material for: A Genome-Wide Association Study of Oxypurinol Concentrations in Patients Treated with Allopurinol
Source: J Pers Med. 2024 Jun 18;14(6):649. doi: 10.3390/jpm14060649 (PMC11204675; doi:10.3390/jpm14060649)
Supplement: Supplementary file 1 [file jpm-14-00649-s001.zip]

Archive with 8 entries (8 files):
- S1 Table.pdf
- S2 Table.pdf
- S3 Table.pdf
- S4 Table.pdf
- S5 Table.pdf
- S6 Table.pdf
- S7 Table.pdf
- S8 Table.pdf
